# Supplementary material for: Dysbiotic Gut Bacteria in Obesity: An Overview of the Metabolic Mechanisms and Therapeutic Perspectives of Next-Generation Probiotics
Source: Microorganisms. 2022 Feb 16;10(2):452. doi: 10.3390/microorganisms10020452 (PMC8877435; doi:10.3390/microorganisms10020452)
Supplement: Supplementary file 1 [file microorganisms-10-00452-s001.zip]

Archive with 1 entries (1 files):
- microorganisms-1533505-Supplementary.pdf
